# Supplementary material for: Constitutive Activation of p62/Sequestosome-1-Mediated Proteaphagy Regulates Proteolysis and Impairs Cell Death in Bortezomib-Resistant Mantle Cell Lymphoma
Source: Cancers (Basel). 2022 Feb 12;14(4):923. doi: 10.3390/cancers14040923 (PMC8869867; doi:10.3390/cancers14040923)
Supplement: Supplementary file 1 [file cancers-14-00923-s001.zip]

Archive with 2 entries (2 files):
- Quinet et al Supplementary Table S1.xlsx
- Supplementary materials Quinet et al.pdf
